# Supplementary material for: HOXA1 Contributes to Bronchial Epithelial Cell Cycle Progression by Regulating p21/CDKN1A
Source: Int J Mol Sci. 2025 Mar 5;26(5):2332. doi: 10.3390/ijms26052332 (PMC11899960; doi:10.3390/ijms26052332)
Supplement: Supplementary file 1 [file ijms-26-02332-s001.zip]

Archive with 1 entries (1 files):
- ijms-3444863-supplementary.pdf
